# Supplementary material for: Cellular Mechanosensitivity: Validation of an Adaptable 3D-Printed Device for Microindentation
Source: Nanomaterials (Basel). 2022 Aug 5;12(15):2691. doi: 10.3390/nano12152691 (PMC9370482; doi:10.3390/nano12152691)
Supplement: Supplementary file 1 [file nanomaterials-12-02691-s001.zip]

Archive with 3 entries (3 files):
- nanomaterials-1811873-Supplementary Materials.pdf
- Video S1 responsiveA1Piezo1_23fps.avi
- Video S2 unresponsiveA1Piezo1_23fps.avi
